# Supplementary material for: Rapid Accumulation of Mutations in Growing Mycelia of a Hypervariable Fungus Schizophyllum commune
Source: Mol Biol Evol. 2020 Apr 6;37(8):2279–86. doi: 10.1093/molbev/msaa083 (PMC7403608; doi:10.1093/molbev/msaa083)
Supplement: msaa083_Supplementary_Data [file msaa083_supplementary_data.zip]

Archive with 5 entries (4 files):
- msaa083-suppl_data/
- msaa083-suppl_data/Supplementary Figures.pdf
- msaa083-suppl_data/Table1.xlsx
- msaa083-suppl_data/Table2.xlsx
- msaa083-suppl_data/Table3.xlsx
