# Supplementary material for: Rapid Accumulation of Mutations in Growing Mycelia of a Hypervariable Fungus Schizophyllum commune
Source: Mol Biol Evol. 2020 Apr 6;37(8):2279–86. doi: 10.1093/molbev/msaa083 (PMC7403608; doi:10.1093/molbev/msaa083)
Supplement: msaa083_Supplementary_Data [file msaa083_supplementary_data.zip › msaa083-suppl_data/Table1.xlsx]

## Sheet: Лист1
Size	Culture	Mean cell length, um	SE, um	N
Thick	sh01	174.53	8.71	57
	sh02	161.07	6.09	99
	sh03	172.07	8.4	59
	sh04	149.83	8.04	55
Thick		164.57	3.82	270
Narrow	sh01	178.44	9.65	56
	sh02	148.92	6.48	97
	sh03	156.08	7.94	82
	sh04	170.08	10.91	64
Narrow		162.91	4.19	299
