# Supplementary material for: Rapid Accumulation of Mutations in Growing Mycelia of a Hypervariable Fungus Schizophyllum commune
Source: Mol Biol Evol. 2020 Apr 6;37(8):2279–86. doi: 10.1093/molbev/msaa083 (PMC7403608; doi:10.1093/molbev/msaa083)
Supplement: msaa083_Supplementary_Data [file msaa083_supplementary_data.zip › msaa083-suppl_data/Table2.xlsx]

## Sheet: SNP
sh01, narrow tubes, line 1
Contig	Position	Reference NT	Alternative NT	Type	Class	AA substitution	ProteinID*	Description*		Fraction of reads supporting alternative NT
									Mycelium length ->	164	383	682
NODE_56_length_194026_cov_108.451046	85635	C	T	intronic						1	1	1
NODE_60_length_186599_cov_115.368809	122372	G	C	intergenic						1	1	1
NODE_230_length_13520_cov_103.278212	7894	G	A	exonic	nonsynonymous	R1328W	2579920	Uncharacterized conserved low complexity protein		0	1	1
NODE_60_length_186599_cov_115.368809	7898	G	A	intergenic						0	1	1
NODE_197_length_21860_cov_113.060690	16042	C	A	intergenic						0	0.993333	1
NODE_19_length_372591_cov_109.177537	175753	G	T	upstream						0	0.993151	1
NODE_703_length_889_cov_329.447044	318	C	T	intergenic						0	0.298595	0.19832
NODE_62_length_185817_cov_110.307494	82248	C	T	exonic	synonymous	A624A	2637167			0	0	1
NODE_240_length_12473_cov_153.008712	12081	C	A	intergenic						0	0	0.307483
NODE_240_length_12473_cov_153.008712	12085	A	C	intergenic						0	0	0.3003
NODE_240_length_12473_cov_153.008712	12082	G	T	intergenic						0	0	0.299242
NODE_240_length_12473_cov_153.008712	12083	T	C	intergenic						0	0	0.297619
NODE_240_length_12473_cov_153.008712	12084	G	A	intergenic						0	0	0.296037
sh01, narrow tubes, line 2
Contig	Position	Reference NT	Alternative NT	Type	Class	AA substitution	ProteinID*	Description*		Fraction of reads supporting alternative NT
									Mycelium length ->	192	422	622	829
NODE_124_length_61910_cov_104.730969	21703	C	T	upstream						0.98913	1	1	1
NODE_215_length_16154_cov_113.175903	4827	A	C	intergenic						0	0	1	0.99187
NODE_215_length_16154_cov_113.175903	4828	G	C	intergenic						0	0	1	0.991667
NODE_215_length_16154_cov_113.175903	4829	G	T	intergenic						0	0	1	0.991667
NODE_16_length_426697_cov_110.114132	212189	C	G	intergenic						0	0	0	0.5
sh01, narrow tubes, line 3
Contig	Position	Reference NT	Alternative NT	Type	Class	AA substitution	ProteinID*	Description*		Fraction of reads supporting alternative NT
									Mycelium length ->	143	283	434	611	740
NODE_152_length_38432_cov_104.007431	22923	C	T	upstream						0	1	1	0	0
NODE_22_length_352799_cov_110.258870	71564	C	G	intergenic						0	0.41979	0	0	0
NODE_269_length_9972_cov_108.466397	5136	C	T	intergenic						0	0	1	0	0
NODE_43_length_244796_cov_112.842677	109334	T	A	exonic	nonsynonymous	T139S	1124667			0	0	1	0	0
NODE_208_length_18061_cov_155.033029	1285	G	A	intergenic						0	0	0	1	1
NODE_208_length_18061_cov_155.033029	1286	G	C	intergenic						0	0	0	1	1
NODE_208_length_18061_cov_155.033029	1287	T	C	intergenic						0	0	0	1	1
sh01, thick tubes, line 1
Contig	Position	Reference NT	Alternative NT	Type	Class	AA substitution	ProteinID*	Description*		Fraction of reads supporting alternative NT
									Mycelium length ->	595	999	1402	1761
NODE_16_length_426697_cov_110.114132	86811	G	T	exonic	nonsynonymous	A140E	2605117	Mitotic checkpoint protein PRCC		1	1	1	1
NODE_267_length_10254_cov_103.595952	8029	C	T	intergenic						0.0223881	1	1	1
NODE_207_length_18330_cov_117.204240	1094	G	A	intergenic						0.0151515	0	1	1
NODE_224_length_14456_cov_86.193338	3670	G	C	intergenic						0	1	0.992126	1
NODE_2_length_1781848_cov_110.977338	446486	G	C	downstream						0	0.496	1	1
sh01, thick tubes, line 2
Contig	Position	Reference NT	Alternative NT	Type	Class	AA substitution	ProteinID*	Description*		Fraction of reads supporting alternative NT
									Mycelium length ->	957	1319	1752
NODE_6_length_671173_cov_108.044111	248290	T	G	exonic	nonsynonymous	T233P	2497064			1	1	1
NODE_67_length_164601_cov_110.809712	77115	G	C	exonic	nonsynonymous	A672P	2497614	Sirtuin 4 and related class II sirtuins (SIR2 family)		0.990476	0.983051	1
NODE_6_length_671173_cov_108.044111	115275	C	T	upstream;downstream						0.229508	1	1
NODE_182_length_26832_cov_111.036031	18562	C	T	intergenic						0	0	0.993631
NODE_203_length_18792_cov_110.920866	2765	C	T	intergenic						0	0	0.691667
sh01, thick tubes, line 3
Contig	Position	Reference NT	Alternative NT	Type	Class	AA substitution	ProteinID*	Description*		Fraction of reads supporting alternative NT
									Mycelium length ->	194	966	1359	1810
NODE_286_length_8606_cov_107.452222	8108	G	A	intergenic						0	1	1	1
NODE_301_length_7453_cov_101.916079	1708	C	A	downstream						0	0	0	1
sh02, narrow tubes, line 1
Contig	Position	Reference NT	Alternative NT	Type	Class	AA substitution	ProteinID*	Description*		Fraction of reads supporting alternative NT
									Mycelium length ->	196	391	588	742
NODE_112_length_89523_cov_59.429287	65425	T	C	upstream						1	1	1	1
NODE_24_length_375303_cov_59.165575	237616	T	C	downstream						1	1	1	1
NODE_51_length_222525_cov_59.142645	214675	G	A	exonic	synonymous	A364A	2753567			1	1	1	1
NODE_6_length_691203_cov_59.449205	555265	C	G	exonic	nonsynonymous	N127K	2613111	G-protein beta subunit		0.988636	0	0	0
NODE_24_length_375303_cov_59.165575	277181	C	T	upstream						0.96345	0	0	0
NODE_19_length_409335_cov_59.158890	294929	G	T	exonic	nonsynonymous	L294F	1159597	Cytochrome P450 CYP4/CYP19/CYP26 subfamilies		0	1	1	1
NODE_51_length_222525_cov_59.142645	118716	T	C	downstream						0	1	1	1
NODE_61_length_199244_cov_56.432833	83226	G	A	intergenic						0	1	1	1
NODE_216_length_17922_cov_61.459905	14655	G	A	intergenic						0	0	1	1
NODE_10_length_531351_cov_58.599517	349996	G	A	exonic	nonsynonymous	P524S	2635346	Choline transporter-like protein		0	0	0	1
NODE_15_length_443409_cov_59.075542	163632	C	T	intronic						0	0	0	1
NODE_18_length_421947_cov_58.771842	153371	G	A	upstream						0	0	0	0.984615
NODE_79_length_152252_cov_59.812512	151402	G	C	upstream						0	0	0	0.211111
sh02, narrow tubes, line 2
Contig	Position	Reference NT	Alternative NT	Type	Class	AA substitution	ProteinID*	Description*		Fraction of reads supporting alternative NT
									Mycelium length ->	137	332	470
NODE_50_length_229808_cov_59.045205	27530	C	A	downstream						1	1	1
NODE_299_length_7948_cov_87.295769	1889	C	G	intergenic						1	1	1
NODE_38_length_268583_cov_60.155196	219152	C	G	upstream						0.321918	0	0
NODE_4_length_837680_cov_59.567738	129431	C	T	exonic	synonymous	F185F	2747457	Uncharacterized conserved protein		0	1	1
NODE_45_length_242809_cov_59.591059	31011	G	A	intronic						0	1	1
NODE_84_length_137933_cov_58.905945	67974	C	A	intergenic						0	1	1
NODE_62_length_195584_cov_58.978538	193063	C	G	intergenic						0	1	0.979592
NODE_58_length_202251_cov_58.040628	26961	G	T	exonic	nonsynonymous	T1360K	2593296	Dystonin, GAS (Growth-arrest-specific protein), and related proteins		0	0	1
NODE_87_length_137488_cov_58.539222	123111	C	A	intergenic						0	0	1
NODE_299_length_7948_cov_87.295769	2447	G	A	intergenic						0	0	0.783966
NODE_6_length_691203_cov_59.449205	548096	A	G	exonic	synonymous	R378R	80616	Spindle pole body protein - Sad1p		0	0	0.776336
NODE_6_length_691203_cov_59.449205	555147	T	G	exonic	nonsynonymous	I88S	2613111	G-protein beta subunit		0	0	0.745192
sh02, narrow tubes, line 3
Contig	Position	Reference NT	Alternative NT	Type	Class	AA substitution	ProteinID*	Description*		Fraction of reads supporting alternative NT
									Mycelium length ->	217	424	511
NODE_50_length_229808_cov_59.045205	27530	C	A	downstream						1	1	1
NODE_22_length_379479_cov_59.185769	5502	C	G	downstream						1	1	1
NODE_49_length_230831_cov_61.293065	25329	C	G	intergenic						1	1	1
NODE_4_length_837680_cov_59.567738	630854	C	A	upstream						0	0	1
NODE_51_length_222525_cov_59.142645	156609	C	A	exonic	nonsynonymous	S191Y	2644330	Reductases with broad range of substrate specificities		0	0	1
NODE_7_length_684464_cov_59.019493	315546	A	G	exonic	nonsynonymous	N44S	2562768	Nitrogen permease regulator NLRG/NPR2		0	0	0.993421
sh02, thick tubes, line 1
Contig	Position	Reference NT	Alternative NT	Type	Class	AA substitution	ProteinID*	Description*		Fraction of reads supporting alternative NT
									Mycelium length ->	394	575	978	1362	1724	1911
NODE_43_length_246384_cov_59.724129	171522	C	A	exonic	nonsynonymous	A1408S	2488968	SWI-SNF chromatin-remodeling complex protein		1	1	1	1	1	1
NODE_251_length_12194_cov_63.722539	6852	C	G	intergenic						0.994413	1	1	1	1	1
NODE_193_length_24245_cov_61.698361	8491	G	A	intergenic						0.993506	1	1	1	1	1
NODE_198_length_22018_cov_51.587485	19677	G	T	intergenic						0	0	1	1	1	1
NODE_131_length_69637_cov_58.077746	59742	C	A	downstream						0	0	0	1	1	1
NODE_1_length_1111563_cov_59.791513	597526	C	A	upstream;downstream						0	0	0	1	1	1
NODE_134_length_60610_cov_59.577371	24361	G	T	downstream						0	0	0	0.988889	1	1
NODE_290_length_8537_cov_57.916667	3698	G	C	intergenic						0	0	0	0	1	1
NODE_72_length_166475_cov_58.422968	15206	C	G	exonic	nonsynonymous	G183R	2509890	G-protein alpha subunit (small G protein superfamily)		0	0	0	0	1	1
NODE_109_length_90695_cov_58.695833	6871	C	T	upstream						0	0	0	0	1	0.993548
sh02, thick tubes, line 2
Contig	Position	Reference NT	Alternative NT	Type	Class	AA substitution	ProteinID*	Description*		Fraction of reads supporting alternative NT
									Mycelium length ->	192	392	593	980	1381	1803
NODE_104_length_102579_cov_57.628876	69577	C	T	exonic	nonsynonymous	R444C	2704852	Splicing coactivator SRm160/300, subunit SRm300		0.633663	0	0	0	0	0
NODE_9_length_554609_cov_58.646058	49442	G	T	exonic	stopgain	Y259X	2608678	Monocarboxylate transporter		0.340426	0.993243	1	1	1	1
NODE_138_length_57529_cov_58.079179	21580	G	C	intergenic						0.291139	0.994475	1	1	1	1
NODE_2_length_939082_cov_58.669906	46278	C	A	downstream						0	0	0	1	0.993056	0.993056
NODE_34_length_286189_cov_59.197196	221928	G	A	intergenic						0	0	0	1	0.979798	1
NODE_194_length_24053_cov_55.964631	23041	G	A	intergenic						0	0	0	0.985075	1	1
NODE_13_length_461234_cov_58.934838	127638	G	T	upstream						0	0	0	0.912088	0.981308	0.992647
NODE_4_length_837680_cov_59.567738	53382	G	A	exonic	nonsynonymous	V467I	1165810	Protein involved in vacuole import and degradation		0	0	0	0.87156	1	1
NODE_99_length_109423_cov_58.283348	61290	T	C	downstream						0	0	0	0	0.94	1
NODE_24_length_375303_cov_59.165575	276322	C	T	intergenic						0	0	0	0	0	1
NODE_37_length_269810_cov_58.303192	3989	A	G	downstream						0	0	0	0	0	1
sh02, thick tubes, line 3
Contig	Position	Reference NT	Alternative NT	Type	Class	AA substitution	ProteinID*	Description*		Fraction of reads supporting alternative NT
									Mycelium length ->	388	572	962	1372	1714	1911
NODE_2_length_939082_cov_58.669906	687093	C	A	downstream						0.303571	0	0	0	0	0
NODE_84_length_137933_cov_58.905945	39789	C	G	intergenic						0	0.994536	1	1	1	1
NODE_11_length_485163_cov_58.782096	149754	C	T	intergenic						0	0.0111111	1	1	1	1
NODE_68_length_172554_cov_58.695797	157879	C	A	exonic	nonsynonymous	P213T	2502581			0	0	0.407609	0	0	0
NODE_51_length_222525_cov_59.142645	167403	G	T	exonic	nonsynonymous	L117I	2753584			0	0	0	0	1	1
sh03, narrow tubes, line 1
Contig	Position	Reference NT	Alternative NT	Type	Class	AA substitution	ProteinID*	Description*		Fraction of reads supporting alternative NT
									Mycelium length ->	190	390	623
NODE_107_length_100614_cov_92.404737	29437	G	C	exonic	nonsynonymous	P249A	2635873			1	1	1
NODE_206_length_18696_cov_95.198453	6640	T	G	intergenic						0.077381	1	1
NODE_34_length_299130_cov_90.075632	250625	C	T	intronic						0.0552797	1	1
NODE_3_length_784502_cov_87.514203	487495	T	C	exonic	nonsynonymous	V702A	2618282	Nucleolar GTPase/ATPase p130		0	0	1
NODE_51_length_229122_cov_93.229715	145110	A	G	exonic	synonymous	P77P	2614389	von Willebrand factor and related coagulation proteins		0	0	1
NODE_92_length_134134_cov_91.109304	105742	C	T	exonic	nonsynonymous	A133T	2645469			0	0	1
sh03, narrow tubes, line 2
Contig	Position	Reference NT	Alternative NT	Type	Class	AA substitution	ProteinID*	Description*		Fraction of reads supporting alternative NT
									Mycelium length ->	175	372	545	832
NODE_172_length_34994_cov_83.067331	29973	A	T	upstream						1	1	1	1
NODE_44_length_254151_cov_89.986350	226182	C	T	intergenic						0.773305	1	1	1
NODE_11_length_480772_cov_89.019389	462036	G	A	upstream						0	0	1	1
NODE_154_length_45895_cov_107.543782	9878	C	T	intergenic						0	0	1	1
NODE_2_length_871388_cov_89.347957	605976	C	G	exonic	nonsynonymous	G266A	2601543	Cyclin-dependent kinase WEE1		0	0	1	1
NODE_81_length_167162_cov_89.380686	130522	C	T	intronic						0	0	1	1
NODE_159_length_40808_cov_91.974319	15713	C	T	intergenic						0	0	0	1
sh03, narrow tubes, line 3
Contig	Position	Reference NT	Alternative NT	Type	Class	AA substitution	ProteinID*	Description*		Fraction of reads supporting alternative NT
									Mycelium length ->	187	337	623	790
NODE_16_length_419152_cov_90.779051	145004	A	G	upstream;downstream						1	1	1	1
NODE_3_length_784502_cov_87.514203	395044	C	A	upstream						1	1	1	1
NODE_64_length_191584_cov_86.525146	181779	C	T	intergenic						1	1	1	1
NODE_8_length_512774_cov_87.426445	357261	G	T	exonic	nonsynonymous	A18D	2023027	Uncharacterized conserved protein		1	1	1	1
NODE_132_length_63401_cov_90.203477	42376	C	G	upstream						0	0.993421	1	1
NODE_30_length_345374_cov_87.789590	73745	C	G	exonic	synonymous	S427S	1216168	Serine/threonine protein kinase		0	0.0375	1	0.992308
NODE_72_length_178528_cov_93.712476	100370	C	A	upstream						0	0	0	1
sh03, thick tubes, line 1
Contig	Position	Reference NT	Alternative NT	Type	Class	AA substitution	ProteinID*	Description*		Fraction of reads supporting alternative NT
									Mycelium length ->	193	401	602	974	1377	1761	2167
NODE_37_length_288349_cov_87.903001	44435	G	T	upstream;downstream						1	0	0	0	0	0	0
NODE_132_length_63401_cov_90.203477	40138	C	T	exonic	nonsynonymous	D365N	2559796	26S proteasome regulatory complex, subunit RPN6/PSMD11		1	0	0	0	0	0	0
NODE_48_length_242291_cov_88.381654	90244	T	C	exonic	nonsynonymous	E244G	2615735	Vacuolar sorting protein VPS45/Stt10 (Sec1 family)		0	1	1	1	1	1	1
NODE_57_length_214349_cov_89.362082	168862	A	C	exonic	nonsynonymous	S981A	2483887	Microtubule-associated protein		0	1	1	1	1	1	1
NODE_99_length_115198_cov_86.340781	91854	G	A	downstream						0	0	0.427586	0	0	0	0
NODE_113_length_86671_cov_86.983244	63928	G	A	exonic	stopgain	W89X	2616602	Ca2+ transporting ATPase		0	0	0	1	1	1	1
NODE_80_length_169892_cov_92.563537	140747	A	G	upstream;downstream						0	0	0	1	1	1	1
NODE_151_length_50361_cov_83.292141	12565	T	C	exonic	synonymous	D26D	2630261	Chaperonin complex component, TCP-1 theta subunit (CCT8)		0	0	0	0	0.985185	1	1
NODE_1_length_920302_cov_89.049444	80192	C	A	upstream						0	0	0	0	0	1	1
sh03, thick tubes, line 2
Contig	Position	Reference NT	Alternative NT	Type	Class	AA substitution	ProteinID*	Description*		Fraction of reads supporting alternative NT
									Mycelium length ->	399	601	1005	1416	1799	1989
NODE_111_length_91966_cov_92.826116	10244	G	T	intronic						1	1	1	1	1	0.993151
NODE_50_length_229890_cov_89.936997	120489	G	C	exonic	nonsynonymous	G280R	2516718	Splicing coactivator SRm160/300, subunit SRm300		1	1	1	1	0.991379	1
NODE_1226_length_332_cov_197.309804	154	C	T	intergenic						0.393939	0.368421	0.326531	0.39823	0.388535	0.316129
NODE_95_length_126860_cov_90.462459	24458	G	A	intergenic						0.281915	0	0	0	0	0
NODE_4_length_673840_cov_88.325125	560204	G	A	upstream;downstream						0	1	1	1	1	1
NODE_20_length_389471_cov_90.237641	202344	A	T	downstream						0	0.0151515	1	1	1	1
NODE_17_length_414073_cov_89.543935	60868	G	A	exonic	synonymous	L229L	2591025	Kynurenine 3-monooxygenase and related flavoprotein monooxygenases		0	0	1	1	0.993421	1
NODE_9_length_501571_cov_89.433796	407908	C	T	intergenic						0	0	0	0	0	1
sh03, thick tubes, line 3
Contig	Position	Reference NT	Alternative NT	Type	Class	AA substitution	ProteinID*	Description*		Fraction of reads supporting alternative NT
									Mycelium length ->	395	609	998	1373	1756	1954
NODE_37_length_288349_cov_87.903001	44435	G	T	upstream;downstream						1	0.994012	1	1	1	1
NODE_363_length_4585_cov_143.594942	3755	G	A	intergenic						1	0.983471	1	0.991667	1	1
NODE_3_length_784502_cov_87.514203	289400	G	A	upstream						0.452555	0	0	0	0	0
NODE_167_length_36664_cov_90.107169	13148	G	A	intergenic						0	0.0149254	0	1	1	1
NODE_89_length_139449_cov_88.387187	36624	C	G	intergenic						0	0.0112994	1	0.992647	1	1
NODE_30_length_345374_cov_87.789590	207538	G	A	upstream;downstream						0	0	1	1	0.987654	1
NODE_27_length_365797_cov_87.174532	152511	G	A	exonic	nonsynonymous	G550S	1343527	Transcriptional corepressor Atrophin-1/DRPLA		0	0	0.978022	1	1	0.992
NODE_63_length_193509_cov_86.717218	174566	G	A	upstream						0	0	0	1	1	1
NODE_85_length_157728_cov_89.759247	141170	G	T	exonic	nonsynonymous	H341Q	2522774			0	0	0	0	1	1
NODE_214_length_17348_cov_94.284755	15370	C	T	intergenic						0	0	0	0	0	1
NODE_31_length_332802_cov_85.563748	323286	G	A	intergenic						0	0	0	0	0	1
NODE_69_length_181663_cov_89.094958	94263	G	A	downstream						0	0	0	0	0	1
NODE_73_length_176697_cov_88.246173	42772	A	G	splicing						0	0	0	0	0	1
NODE_74_length_174647_cov_89.512940	32290	C	G	exonic	synonymous	G327G	2642883	NAD+ ADP-ribosyltransferase Parp, required for poly-ADP ribosylation of nuclear proteins		0	0	0	0	0	1
sh04, narrow tubes, line 1
Contig	Position	Reference NT	Alternative NT	Type	Class	AA substitution	ProteinID*	Description*		Fraction of reads supporting alternative NT
									Mycelium length ->	158	352	548	943
NODE_85_length_113433_cov_91.374616	58526	G	T	intergenic						1	1	1	1
NODE_294_length_40043_cov_88.676050	36664	T	A	intergenic						0.334038	0	0	0
NODE_111_length_99812_cov_89.937284	52057	G	A	upstream;downstream						0.294872	0	0	0
NODE_413_length_18999_cov_98.051316	8631	C	T	intergenic						0.241087	0	0	0
NODE_283_length_42416_cov_83.990411	38333	G	C	upstream						0	1	1	1
NODE_129_length_89866_cov_90.624330	82605	C	T	intronic						0	0	1	1
NODE_49_length_149651_cov_91.609083	135720	A	T	intergenic						0	0	0.98299	1
NODE_149_length_81007_cov_86.108761	21268	C	T	exonic	synonymous	G743G	2704936	SWI/SNF-related matrix-associated actin-dependent regulator of chromatin		0	0	0.887273	0
NODE_112_length_97955_cov_90.974979	69640	G	A	exonic	nonsynonymous	R865C	2523785	Transcription elongation factor SPT6		0	0	0	1
NODE_153_length_77540_cov_89.495888	11884	C	T	exonic	nonsynonymous	P85S	2623742	Collagens (type IV and type XIII), and related proteins		0	0	0	1
NODE_164_length_74363_cov_94.833912	43403	G	A	upstream						0	0	0	1
NODE_16_length_232479_cov_94.081100	159260	A	G	exonic	nonsynonymous	E678G	2739833	Dual-specificity tyrosine-phosphorylation regulated kinase		0	0	0	1
NODE_20_length_214542_cov_92.399911	25111	G	A	exonic	synonymous	V42V	2678167	NADH:flavin oxidoreductase/12-oxophytodienoate reductase		0	0	0	1
NODE_285_length_42048_cov_92.110815	21599	T	C	exonic	nonsynonymous	N88S	2583795	Dehydrogenases with different specificities (related to short-chain alcohol dehydrogenases)		0	0	0	1
NODE_3_length_334555_cov_91.847359	8726	G	T	exonic	nonsynonymous	A96E	2568898			0	0	0	1
NODE_62_length_135693_cov_92.181498	106051	T	C	upstream;downstream						0	0	0	1
NODE_728_length_4022_cov_100.706464	3449	G	A	intergenic						0	0	0	1
NODE_1471_length_705_cov_130.109873	178	G	A	intergenic						0	0	0	0.434343
NODE_7_length_292489_cov_91.473975	15599	G	A	intergenic						0	0	0	0.345455
NODE_7_length_292489_cov_91.473975	236954	G	C	exonic	synonymous	S190S	2544657			0	0	0	0.28125
sh04, narrow tubes, line 2
Contig	Position	Reference NT	Alternative NT	Type	Class	AA substitution	ProteinID*	Description*		Fraction of reads supporting alternative NT
									Mycelium length ->	212	352	498	628
NODE_182_length_67240_cov_91.872177	10727	C	T	downstream						1	1	0	0
NODE_374_length_23648_cov_99.775869	1782	C	A	exonic	nonsynonymous	V179F	2509890	G-protein alpha subunit (small G protein superfamily)		1	0	0	0
NODE_26_length_201227_cov_91.579901	55662	T	G	intronic						0.981481	0	0	0
NODE_26_length_201227_cov_91.579901	55663	T	G	intronic						0.980769	0	0	0
NODE_143_length_83357_cov_85.103482	48361	G	C	intergenic						0.953704	0	0	0
NODE_263_length_47415_cov_106.081182	22463	C	T	intergenic						0.34159	0	0
NODE_431_length_17068_cov_94.695604	7860	T	C	intergenic						0.21746	0	0	0
NODE_9_length_287798_cov_92.323772	33736	C	A	upstream						0	1	0	0
NODE_664_length_5195_cov_102.194998	2574	G	A	intergenic						0	1	0	0
NODE_375_length_23550_cov_94.093682	457	T	C	upstream						0	0.203622	0	0
NODE_672_length_4970_cov_110.962395	1222	C	A	intergenic						0	0	1	1
NODE_307_length_36352_cov_91.697312	9185	C	A	intergenic						0	0	1	1
NODE_2_length_357413_cov_90.721066	52533	G	T	exonic	nonsynonymous	K97N	2613111	G-protein beta subunit		0	0	1	1
NODE_1_length_560659_cov_93.433251	38428	C	A	downstream						0	0	1	1
NODE_10_length_271403_cov_92.920026	117327	A	G	upstream						0	0	1	1
NODE_14_length_232828_cov_92.949268	165283	G	A	intergenic						0	0	1	1
NODE_69_length_127640_cov_96.265093	19826	T	G	exonic	nonsynonymous	L71W	1166919	Multidrug resistance-associated protein/mitoxantrone resistance protein, ABC superfamily		0	0	1	1
NODE_115_length_97191_cov_91.380058	10340	G	C	downstream						0	0	1	0.990566
NODE_19_length_216373_cov_92.703836	161108	G	T	intronic						0	0	1	0.989362
NODE_784_length_3308_cov_123.537295	2043	C	A	intergenic						0	0	0.46729	0.456311
NODE_271_length_45070_cov_90.939613	29503	G	T	upstream						0	0	0	1
sh04, narrow tubes, line 3
Contig	Position	Reference NT	Alternative NT	Type	Class	AA substitution	ProteinID*	Description*		Fraction of reads supporting alternative NT
									Mycelium length ->	113	305	503	714
NODE_19_length_216373_cov_92.703836	161108	G	T	intronic						1	0	0	0
NODE_672_length_4970_cov_110.962395	1222	C	A	intergenic						1	0	0	0
NODE_307_length_36352_cov_91.697312	9185	C	A	intergenic						0.986842	0	0	0
NODE_2_length_357413_cov_90.721066	52533	G	T	exonic	nonsynonymous	K97N	2613111	G-protein beta subunit		0.956522	0	0	0
NODE_1_length_560659_cov_93.433251	38428	C	A	downstream						0.201872	0	0	0
NODE_183_length_66665_cov_95.152310	4941	G	T	intergenic						0.25	0	0	0
NODE_113_length_97782_cov_89.884049	14244	C	A	intergenic						0.230769	0	0	0
NODE_115_length_97191_cov_91.380058	69914	G	T	intergenic						0.222222	0	0	0
NODE_382_length_22559_cov_93.187039	11395	C	A	exonic	nonsynonymous	A60S	2606133	Serine carboxypeptidases		0.222222	0	0	0
NODE_757_length_3605_cov_85.023243	3399	G	T	intergenic						0.222222	0	0	0
NODE_83_length_114648_cov_94.820068	101824	C	A	downstream						0.208333	0	0	0
NODE_1505_length_672_cov_131.914286	189	G	T	intergenic						0.2	0	0	0
NODE_280_length_43058_cov_89.714223	36190	C	A	exonic	nonsynonymous	A263E	2617051	Ca2+ transporting ATPase		0.2	0	0	0
NODE_347_length_26977_cov_92.980112	21413	G	T	intergenic						0.2	0	0	0
NODE_481_length_12624_cov_88.474137	6981	C	A	intergenic						0.2	0	0	0
NODE_182_length_67240_cov_91.872177	10727	C	T	downstream						0	1	1	1
NODE_9_length_287798_cov_92.323772	33736	C	A	upstream						0	1	1	1
NODE_664_length_5195_cov_102.194998	2574	G	A	intergenic						0	0.990196	1	1
NODE_208_length_60143_cov_91.349099	33045	T	A	exonic	nonsynonymous	V472D	2627190	Multidrug resistance-associated protein/mitoxantrone resistance protein, ABC superfamily		0	1	1	1
NODE_23_length_206721_cov_91.395337	15090	A	G	exonic	nonsynonymous	Y932C	2662880	Multidrug resistance-associated protein/mitoxantrone resistance protein, ABC superfamily		0	0	1	1
NODE_342_length_27784_cov_94.655610	2525	C	T	intergenic						0	0	1	1
NODE_803_length_3174_cov_85.736842	171	C	T	intergenic						0	0	1	1
NODE_417_length_18468_cov_86.702083	8598	C	A	exonic	nonsynonymous	T65N	2500894	Predicted membrane protein		0	0	0	1
NODE_431_length_17068_cov_94.695604	6225	G	A	intergenic						0	0	0	1
NODE_35_length_162610_cov_93.149607	41240	G	T	intronic						0	0	0	0.992126
sh04, thick tubes, line 1
Contig	Position	Reference NT	Alternative NT	Type	Class	AA substitution	ProteinID*	Description*		Fraction of reads supporting alternative NT
									Mycelium length ->	400	602	1004	1417	1803	2210	2424
NODE_363_length_25055_cov_92.084074	1860	G	A	intergenic						1	1	1	1	1	1	1
NODE_23_length_206721_cov_91.395337	30558	C	T	upstream;downstream						1	1	1	1	1	1	1
NODE_12_length_245569_cov_92.250705	65198	C	A	upstream;downstream						1	1	1	1	1	0.993421	0.992308
NODE_459_length_14321_cov_91.459351	13474	C	T	upstream						1	1	0.993103	1	1	1	1
NODE_546_length_9202_cov_107.517589	399	C	G	intergenic						0.768116	0	0	0	0	0	0
NODE_162_length_75624_cov_94.281004	48119	C	A	downstream						0	1	1	1	1	0.991935	1
NODE_158_length_76771_cov_91.643140	62625	C	A	intronic						0	1	0.993827	1	1	1	1
NODE_15_length_232821_cov_89.193891	215377	G	A	downstream						0	1	0.993151	1	1	1	1
NODE_297_length_38529_cov_92.123609	24014	C	A	exonic	nonsynonymous	Q354H	2743676			0	0.911565	0	0	0	0	0
NODE_137_length_85349_cov_89.585151	34488	C	A	intergenic						0	0.327731	0	0	0	0	0
NODE_149_length_81007_cov_86.108761	40233	C	T	intergenic						0	0	1	1	1	1	1
NODE_391_length_21794_cov_98.707602	18165	C	G	intergenic						0	0	1	1	1	1	1
NODE_498_length_11947_cov_104.530413	9146	G	T	intergenic						0	0	1	1	1	1	1
NODE_184_length_66406_cov_91.959912	23351	G	C	intronic						0	0	1	1	1	1	0.990741
NODE_96_length_103962_cov_91.695442	77446	C	T	intergenic						0	0	1	1	1	0.978261	1
NODE_4_length_312741_cov_91.696271	192814	A	C	intronic						0	0	0.636364	0	0	0	0
NODE_12_length_245569_cov_92.250705	236231	G	A	downstream						0	0	0.584071	0	0	0	0
NODE_11_length_257355_cov_92.096767	164745	T	G	upstream						0	0	0.320896	0	0	0	0
NODE_14_length_232828_cov_92.949268	60926	C	G	upstream;downstream						0	0	0.311594	0	0	0	0
NODE_92_length_107494_cov_92.027947	15401	G	C	intergenic						0	0	0.275862	0	0	0	0
NODE_180_length_67739_cov_101.735051	56434	T	A	intergenic						0	0	0.24031
NODE_250_length_49795_cov_92.872159	25207	G	T	exonic	nonsynonymous	M213I	2628798	Nuclear receptors of the nerve growth factor-induced protein B type		0	0	0.239669	0	0	0	0
NODE_10_length_271403_cov_92.920026	90726	C	A	upstream;downstream						0	0	0.214876	0	0	0	0
NODE_222_length_57256_cov_92.440302	40136	G	T	downstream						0	0	0	1	1	1	1
NODE_221_length_57387_cov_95.807416	52905	C	A	intergenic						0	0	0	1	1	1	1
NODE_222_length_57256_cov_92.440302	40137	A	T	downstream						0	0	0	1	1	1	1
NODE_408_length_19119_cov_92.701975	481	A	C	intergenic						0	0	0	1	1	1	1
NODE_458_length_14380_cov_98.966511	8277	C	G	exonic	synonymous	P361P	2586820			0	0	0	1	1	0.991667	1
NODE_211_length_60031_cov_90.510942	24720	T	C	splicing						0	0	0	0	1	1	1
NODE_274_length_44173_cov_88.579599	34404	G	A	exonic	synonymous	S755S	2197600	Septin family protein (P-loop GTPase)		0	0	0	0	1	1	1
NODE_99_length_102718_cov_91.987023	14575	G	T	intronic						0	0	0	0	1	1	1
NODE_193_length_64454_cov_97.101605	3230	C	A	intergenic						0	0	0	0	0.040404	1	1
NODE_242_length_51997_cov_93.282473	9853	C	A	intergenic						0	0	0	0	0.026087	1	1
NODE_258_length_48375_cov_91.087416	37551	G	T	intergenic						0	0	0	0	0	1	1
NODE_275_length_43677_cov_91.269748	36304	C	T	exonic	synonymous	R166R	2587980			0	0	0	0	0	1	1
NODE_292_length_40995_cov_94.135564	36489	C	A	downstream						0	0	0	0	0	1	1
NODE_292_length_40995_cov_94.135564	36490	A	G	downstream						0	0	0	0	0	1	1
NODE_9_length_287798_cov_92.323772	148563	C	A	exonic	nonsynonymous	S526R	2637598	Predicted transporter (major facilitator superfamily)		0	0	0	0	0	1	1
NODE_33_length_174611_cov_88.248628	53782	G	A	intergenic						0	0	0	0	0	1	0.980583
NODE_6_length_306897_cov_91.785007	67934	C	A	exonic	nonsynonymous	D684E	2607375			0	0	0	0	0	0.482759	0
NODE_142_length_83555_cov_92.536980	43955	A	C	upstream						0	0	0	0	0	0.470968	0
NODE_100_length_102613_cov_91.907174	21825	C	G	upstream;downstream						0	0	0	0	0	0	1
NODE_127_length_91007_cov_95.027219	40054	T	A	intergenic						0	0	0	0	0	0	0.486239
NODE_106_length_101452_cov_92.352641	39687	T	C	downstream						0	0	0	0	0	0	0.398058
NODE_10_length_271403_cov_92.920026	251198	G	A	intergenic						0	0	0	0	0	0	0.349206
sh04, thick tubes, line 2
Contig	Position	Reference NT	Alternative NT	Type	Class	AA substitution	ProteinID*	Description*		Fraction of reads supporting alternative NT
									Mycelium length ->	394	552	1342	1709	2071
NODE_100_length_102613_cov_91.907174	56293	C	A	exonic	nonsynonymous	V22L	2630488			1	1	1	1	1
NODE_105_length_101768_cov_93.063083	76556	G	C	exonic	nonsynonymous	P46A	2556348			1	1	1	1	1
NODE_225_length_56749_cov_95.118524	52792	G	T	intergenic						1	1	1	1	1
NODE_22_length_207203_cov_91.980480	13222	T	C	exonic	nonsynonymous	N411D	2486189	mRNA splicing factor		1	1	1	1	1
NODE_4_length_312741_cov_91.696271	142952	G	C	upstream						1	1	1	1	1
NODE_98_length_102797_cov_95.022702	3751	G	C	intergenic						1	1	1	1	1
NODE_215_length_59221_cov_94.871382	7963	G	A	intergenic						1	1	1	0.986207	1
NODE_76_length_120449_cov_90.873841	113974	C	A	intergenic						0.992593	0.992188	1	1	1
NODE_193_length_64454_cov_97.101605	8884	C	G	exonic	synonymous	V86V	2631390	Multifunctional pyrimidine synthesis protein CAD (includes carbamoyl-phophate synthetase, aspartate transcarbamylase, and glutamine amidotransferase)		0.977612	1	1	1	1
NODE_525_length_9996_cov_87.230769	926	C	T	intergenic						0.95	1	1	1	0.992647
NODE_197_length_61978_cov_94.241725	56287	C	A	upstream						0.659864	0	0	0	0
NODE_279_length_43127_cov_88.153330	5275	C	T	intergenic						0.0173913	0	0	0	0
NODE_200_length_61483_cov_94.304091	58916	G	C	exonic	nonsynonymous	C565W	1207856			0	1	0	0	0
NODE_112_length_97955_cov_90.974979	20798	C	A	upstream;downstream						0	0.989011	0	0	0
NODE_240_length_52442_cov_94.319183	27350	G	A	exonic	nonsynonymous	V412I	2608117	Predicted E3 ubiquitin ligase		0	0.20354	0	0	0
NODE_66_length_132311_cov_88.949173	90160	C	A	downstream						0	0.0232558	1	1	1
NODE_32_length_175704_cov_92.502918	102787	G	C	intergenic						0	0	1	1	1
NODE_352_length_26595_cov_85.267592	11951	C	A	upstream						0	0	1	1	1
NODE_934_length_2244_cov_93.312796	1178	G	A	intergenic						0	0	1	1	1
NODE_982_length_1917_cov_98.096739	635	G	A	intergenic						0	0	1	1	1
NODE_301_length_37602_cov_90.296762	28145	A	G	upstream						0	0	0.994253	1	1
NODE_521_length_10316_cov_100.048247	5452	G	A	intergenic						0	0	0.994083	1	0.993151
NODE_278_length_43166_cov_94.678387	25568	C	T	exonic	synonymous	S202S	2526554	Growth factor receptor-bound proteins (GRB7, GRB10, GRB14)		0	0	0.986928	1	1
NODE_238_length_54561_cov_90.199508	23552	G	T	downstream						0	0	0.40884	0	0
NODE_465_length_13644_cov_88.872264	5555	G	A	intergenic						0	0	0	0	1
NODE_71_length_126715_cov_91.477455	11363	G	A	exonic	nonsynonymous	R237C	2611100	Mitochondrial translation elongation factor Tu		0	0	0	0	1
NODE_391_length_21794_cov_98.707602	13892	A	G	intergenic						0	0	0	0	0.346939
NODE_12_length_245569_cov_92.250705	65312	G	A	upstream;downstream						0	0	0	0	0.320513
sh04, thick tubes, line 3
Contig	Position	Reference NT	Alternative NT	Type	Class	AA substitution	ProteinID*	Description*		Fraction of reads supporting alternative NT
									Mycelium length ->	347	548	930	1306	1682	2018	2227
NODE_345_length_27033_cov_91.022036	21606	C	T	downstream						1	1	1	1	1	1	0.989691
NODE_630_length_6028_cov_153.771299	3370	G	A	intergenic						1	1	1	1	0.987805	1	0.990741
NODE_69_length_127640_cov_96.265093	3053	G	C	intronic						0.990385	1	1	1	1	1	1
NODE_218_length_57825_cov_92.013628	47591	C	A	exonic	nonsynonymous	A167E	2624635			0.990196	1	0.993789	1	1	1	1
NODE_20_length_214542_cov_92.399911	4363	C	T	upstream						0.925234	0	0	0	0	0	0
NODE_249_length_50122_cov_91.808432	7729	C	A	upstream						0	1	1	1	1	1	1
NODE_74_length_122341_cov_93.978784	24878	G	T	upstream;downstream						0	1	1	1	1	1	1
NODE_149_length_81007_cov_86.108761	42099	C	T	upstream						0	1	0.993902	1	1	1	1
NODE_46_length_152718_cov_93.775611	12635	G	T	intronic						0	0.746269	0.991525	1	1	1	1
NODE_27_length_192673_cov_91.219247	176989	G	T	upstream						0	0.322034	0	0	0	0	0
NODE_1_length_560659_cov_93.433251	327237	C	T	exonic	synonymous	I1095I	2744705	Nuclear pore complex, Nup155 component (D Nup154, sc Nup157/Nup170)		0	0	1	1	1	1	1
NODE_114_length_97512_cov_93.418915	96181	C	T	exonic	nonsynonymous	E98K	2606814	mRNA splicing protein CDC5 (Myb superfamily)		0	0	1	1	1	1	1
NODE_43_length_156944_cov_91.858976	151358	C	T	upstream						0	0	1	1	1	1	1
NODE_513_length_10751_cov_59.953064	5251	C	G	intergenic						0	0	1	1	1	1	1
NODE_187_length_66028_cov_91.257479	13853	C	T	exonic	nonsynonymous	A60V	2615415			0	0	0	1	1	1	1
NODE_39_length_159138_cov_90.840748	23759	C	A	upstream						0	0	0	0	1	1	1
NODE_70_length_127247_cov_92.627208	1338	C	T	exonic	nonsynonymous	A932T	2626105	Positive cofactor 2 (PC2), subunit of a multiprotein coactivator of RNA polymerase II		0	0	0	0	1	1	1
NODE_25_length_204537_cov_91.888139	119516	C	T	exonic	nonsynonymous	P317L	2634380	Splicing coactivator SRm160/300, subunit SRm300		0	0	0	0	1	0.991453	1
NODE_61_length_137219_cov_91.734655	124699	G	A	exonic	nonsynonymous	G107D	2639414	Transcriptional coactivator p100		0	0	0	0	0.605505	0	0
NODE_279_length_43127_cov_88.153330	5275	C	T	intergenic						0	0	0	0	0	1	1
NODE_183_length_66665_cov_95.152310	33189	G	A	intergenic						0	0	0	0	0	1	1
NODE_164_length_74363_cov_94.833912	65437	C	T	exonic	synonymous	E208E	2068975			0	0	0	0	0	1	1
NODE_310_length_35454_cov_90.250869	7422	G	A	intergenic						0	0	0	0	0	1	1
NODE_89_length_109783_cov_92.474678	8572	G	T	upstream						0	0	0	0	0	1	1
NODE_393_length_21752_cov_94.480323	11858	C	A	exonic	nonsynonymous	Q74K	2521109	von Willebrand factor and related coagulation proteins		0	0	0	0	0	0	0.226804
*From http://genome.jgi.doe.gov/Schco3/Schco3.home.html
Color code of frequency of reads that support alternative variant:
1=
0.9 - 1
0-0.9
0=

## Sheet: Indels
sh01, thick tubes, line 2
Contig	Position	Reference NT	Alternative NT	Type	Class		Fraction of reads supporting alternative NT
						Mycelium length ->	957	1319	1752
NODE_17_length_423641_cov_107.980617	237462	C	CC	exonic	frameshift		0	0	0.46
sh01, thick tubes, line 3
Contig	Position	Reference NT	Alternative NT	Type			Fraction of reads supporting alternative NT
						Mycelium length ->	194	966	1359	1810
NODE_129_length_55880_cov_113.549630	38211	CT	-	upstream			0.28	0	0	0
NODE_400_length_3687_cov_176.667959	477	C	CT	upstream			0.672727	0	0	0
sh02, narrow tubes, line 1
Contig	Position	Reference NT	Alternative NT	Type			Fraction of reads supporting alternative NT
						Mycelium length ->	196	391	588	742
NODE_10_length_531351_cov_58.599517	163321	G	-	upstream			0	0.663636	0	0
sh02, narrow tubes, line 2
Contig	Position	Reference NT	Alternative NT	Type			Fraction of reads supporting alternative NT
						Mycelium length ->	137	332	470
NODE_24_length_375303_cov_59.165575	276855	G	GAG	upstream			0	0	0.955
sh02, thick tubes, line 3
Contig	Position	Reference NT	Alternative NT	Type			Fraction of reads supporting alternative NT
						Mycelium length ->	388	572	962	1372	1714	1911
NODE_5_length_707785_cov_59.180490	163075	G	GG	exonic	frameshift		0	0	0	0	0	0.308411
sh04, narrow tubes, line 1
Contig	Position	Reference NT	Alternative NT	Type			Fraction of reads supporting alternative NT
						Mycelium length ->	158	352	548	943
NODE_877_length_2597_cov_115.778175	386	G	-	intergenic			0.276666	0	0	0
sh04, thick tubes, line 1
Contig	Position	Reference NT	Alternative NT	Type			Fraction of reads supporting alternative NT
						Mycelium length ->	400	602	1004	1417	1803	2210	2424
NODE_157_length_76801_cov_88.395430	7058	C	-	intergenic			0	0	0.584071	0	0	0	0
NODE_193_length_64454_cov_97.101605	50744	T	-	exonic	frameshift		0	0	0.610294	0	0	0	0
sh04, thick tubes, line 2
Contig	Position	Reference NT	Alternative NT	Type			Fraction of reads supporting alternative NT
						Mycelium length ->	394	552	1342	1709	2071
NODE_18_length_225254_cov_91.203653	142457	T	TCAAT	exonic	stopgain		0	0	0	0	0.610294
sh04, thick tubes, line 3
Contig	Position	Reference NT	Alternative NT	Type			Fraction of reads supporting alternative NT
						Mycelium length ->	347	548	930	1306	1682	2018	2227
NODE_1198_length_1119_cov_134.643954	400	A	AT	intergenic			0	0.53271	0	0	0	0	0
Color code of frequency of reads that support alternative variant:
1=
0.9 - 1
0-0.9
0=
