# Supplementary material for: Rapid Accumulation of Mutations in Growing Mycelia of a Hypervariable Fungus Schizophyllum commune
Source: Mol Biol Evol. 2020 Apr 6;37(8):2279–86. doi: 10.1093/molbev/msaa083 (PMC7403608; doi:10.1093/molbev/msaa083)
Supplement: msaa083_Supplementary_Data [file msaa083_supplementary_data.zip › msaa083-suppl_data/Table3.xlsx]

## Sheet: Genome Assemblies
Founding culture	# Contigs	Total length, bp	N50, bp	# CDS	CDS total length, bp	Length of the reference genome covered by lastz alignment	Number of contigs mapped by lastz alignment
sh01	5720	37542547	283586	10738	14200866	33077082	1362
sh02	5735	37427046	251820	10727	14153358	32909134	1263
sh03	5311	37288394	261670	10721	14189031	32911843	1331
sh04	7824	38456804	95672	9400	12556173	31930663	1812

## Sheet: Sequenced Samples
Sample	SRA accession	# Reads	Alignment rate, %	Mean coverage	Founding culture	Tube size	Replica (line)	Sampled point	Mycelium length, mm
sh01_rep1	SRR10520811	46869066	99.82	137.787	sh01	Founding culture	Founding culture	0	0
sh01_rep2	SRR10520810	56778130	99.5	164.373	sh01	Founding culture	Founding culture	0	0
sh02_rep1	SRR10520689	14211656	99.5	37.6411	sh02	Founding culture	Founding culture	0	0
sh02_rep2	SRR10520797	50641666	99.65	143.875	sh02	Founding culture	Founding culture	0	0
sh03_rep1	SRR10520786	44001818	99.78	129.485	sh03	Founding culture	Founding culture	0	0
sh03_rep2	SRR10520775	45491290	98.18	129.663	sh03	Founding culture	Founding culture	0	0
sh04_rep1	SRR10520764	41999182	98.18	117.822	sh04	Founding culture	Founding culture	0	0
sh04_rep2	SRR10520753	63134964	99.04	169.924	sh04	Founding culture	Founding culture	0	0
sh05_rep1	SRR10520742	18373654	99.83	54.2938	sh01	Narrow	1	1	164
sh05_rep2	SRR10520731	16975652	99.83	50.1907	sh01	Narrow	1	1	164
sh06_rep1	SRR10520809	18837438	99.79	55.8231	sh01	Narrow	1	2	383
sh06_rep2	SRR10520679	22145516	99.79	65.6381	sh01	Narrow	1	2	383
sh07_rep1	SRR10520668	22628058	99.84	66.6141	sh01	Narrow	1	4	682
sh07_rep2	SRR10520657	23743286	99.83	69.6783	sh01	Narrow	1	4	682
sh08_rep1	SRR10520710	21085634	99.87	62.5168	sh01	Narrow	2	1	192
sh08_rep2	SRR10520699	21850314	99.86	64.7568	sh01	Narrow	2	1	192
sh09_rep1	SRR10520693	22280120	99.87	65.7102	sh01	Narrow	2	2	422
sh09_rep2	SRR10520692	26153724	99.86	77.1097	sh01	Narrow	2	2	422
sh10_rep1	SRR10520691	24854984	99.83	73.4377	sh01	Narrow	2	3	622
sh10_rep2	SRR10520690	22798624	99.82	67.3756	sh01	Narrow	2	3	622
sh11_rep1	SRR10520807	16417784	99.79	48.7716	sh01	Narrow	3	1	143
sh11_rep2	SRR10520806	17154842	99.79	50.957	sh01	Narrow	3	1	143
sh12_rep1	SRR10520805	25112418	99.7	74.0964	sh01	Narrow	3	2	283
sh12_rep2	SRR10520804	26471228	99.68	78.1105	sh01	Narrow	3	2	283
sh13_rep1	SRR10520803	19992334	99.85	58.7359	sh01	Narrow	3	3	434
sh13_rep2	SRR10520802	16777350	99.85	49.2453	sh01	Narrow	3	3	434
sh14_rep1	SRR10520801	14101336	99.64	41.8678	sh02	Narrow	1	1	196
sh14_rep2	SRR10520800	14720400	99.64	43.7011	sh02	Narrow	1	1	196
sh15_rep1	SRR10520799	18819372	99.8	55.223	sh02	Narrow	1	2	391
sh15_rep2	SRR10520798	22106264	99.79	64.8197	sh02	Narrow	1	2	391
sh16_rep1	SRR10520796	15821440	99.84	45.0221	sh02	Narrow	1	3	588
sh16_rep2	SRR10520795	17676496	99.83	50.0697	sh02	Narrow	1	3	588
sh17_rep1	SRR10520794	19344956	99.78	56.3055	sh02	Narrow	1	4	742
sh17_rep2	SRR10520793	17648462	99.77	51.4749	sh02	Narrow	1	4	742
sh18_rep1	SRR10520792	23961900	99.78	70.6797	sh02	Narrow	2	1	137
sh18_rep2	SRR10520791	23314388	99.77	68.7691	sh02	Narrow	2	1	137
sh19_rep1	SRR10520790	23252568	99.82	67.5416	sh02	Narrow	2	2	332
sh19_rep2	SRR10520789	23429220	99.82	67.781	sh02	Narrow	2	2	332
sh20_rep1	SRR10520788	21265464	99.53	61.3692	sh02	Narrow	2	3	470
sh20_rep2	SRR10520787	16503998	99.53	47.7691	sh02	Narrow	2	3	470
sh21_rep1	SRR10520785	19821058	99.42	57.0684	sh02	Narrow	3	2	217
sh21_rep2	SRR10520784	26005032	99.4	74.819	sh02	Narrow	3	2	217
sh22_rep1	SRR10520783	18660036	99.74	54.1765	sh02	Narrow	3	4	511
sh22_rep2	SRR10520782	24931604	99.73	72.1043	sh02	Narrow	3	4	511
sh23_rep1	SRR10520781	22312788	99.83	66.4436	sh03	Narrow	1	1	190
sh23_rep2	SRR10520780	21920080	99.83	65.3437	sh03	Narrow	1	1	190
sh24_rep1	SRR10520779	10816718	99.83	32.4966	sh03	Narrow	1	2	390
sh24_rep2	SRR10520778	11077278	99.82	33.2199	sh03	Narrow	1	2	390
sh25_rep1	SRR10520777	19603596	99.82	58.4951	sh03	Narrow	1	4	623
sh25_rep2	SRR10520776	20958240	99.82	62.3574	sh03	Narrow	1	4	623
sh26_rep1	SRR10520774	24961140	99.86	73.4172	sh03	Narrow	2	1	175
sh26_rep2	SRR10520773	21620510	99.86	63.646	sh03	Narrow	2	1	175
sh27_rep1	SRR10520772	25884020	99.75	77.0947	sh03	Narrow	2	2	372
sh27_rep2	SRR10520771	28476554	99.74	84.6018	sh03	Narrow	2	2	372
sh28_rep1	SRR10520770	14431454	99.53	43.2187	sh03	Narrow	2	3	545
sh28_rep2	SRR10520769	16471226	99.54	49.2398	sh03	Narrow	2	3	545
sh29_rep1	SRR10520768	23648858	99.63	69.1693	sh03	Narrow	3	1	187
sh29_rep2	SRR10520767	20809104	99.63	61.0486	sh03	Narrow	3	1	187
sh30_rep1	SRR10520766	22758162	99.76	68.1855	sh03	Narrow	3	2	337
sh30_rep2	SRR10520765	24964390	99.75	74.7741	sh03	Narrow	3	2	337
sh31_rep1	SRR10520763	19378236	99.79	57.907	sh03	Narrow	3	4	623
sh31_rep2	SRR10520762	22747734	99.79	67.7883	sh03	Narrow	3	4	623
sh32_rep1	SRR10520761	20291384	99.48	57.1367	sh04	Narrow	1	1	158
sh32_rep2	SRR10520760	19565110	99.48	54.993	sh04	Narrow	1	1	158
sh33_rep1	SRR10520759	13243926	99.55	37.0812	sh04	Narrow	1	2	352
sh33_rep2	SRR10520758	20301560	99.53	56.6806	sh04	Narrow	1	2	352
sh34_rep1	SRR10520757	15625784	99.61	44.127	sh04	Narrow	1	3	548
sh34_rep2	SRR10520756	19727026	99.6	55.5909	sh04	Narrow	1	3	548
sh35_rep1	SRR10520755	22086462	99.34	61.2069	sh04	Narrow	2	1	212
sh35_rep2	SRR10520754	12072574	99.34	33.6487	sh04	Narrow	2	1	212
sh36_rep1	SRR10520752	12543374	99.61	35.2813	sh04	Narrow	2	2	352
sh36_rep2	SRR10520751	25617050	99.61	71.8987	sh04	Narrow	2	2	352
sh37_rep1	SRR10520750	11837926	98.85	32.6345	sh04	Narrow	3	1	113
sh37_rep2	SRR10520749	16272232	98.87	44.7923	sh04	Narrow	3	1	113
sh38_rep1	SRR10520748	21193250	99.6	59.6169	sh04	Narrow	3	2	305
sh38_rep2	SRR10520747	24450314	99.6	68.4663	sh04	Narrow	3	2	305
sh39_rep1	SRR10520746	16467362	99.61	46.6095	sh04	Narrow	3	3	503
sh39_rep2	SRR10520745	19667174	99.6	55.7968	sh04	Narrow	3	3	503
sh043	SRR10520744	64094046	99.78	185.432	sh01	Narrow	3	4	611
sh044	SRR10520743	46792098	99.74	135.423	sh01	Narrow	3	5	740
sh045	SRR10520741	45368526	99.68	127.354	sh02	Narrow	3	3	424
sh049	SRR10520740	50881200	99.8	145.695	sh03	Narrow	2	5	832
sh051	SRR10520739	51083876	99.82	149.014	sh03	Narrow	3	5	790
sh052	SRR10520738	42070820	99.41	115.455	sh04	Narrow	1	5	943
sh053	SRR10520737	46780698	99.02	126.635	sh04	Narrow	2	4	498
sh054	SRR10520736	39732898	99.39	109.453	sh04	Narrow	2	5	628
sh055	SRR10520735	46711468	99.56	125.913	sh04	Narrow	3	4	714
sh059	SRR10520734	45004584	99.68	126.159	sh01	Thick	1	3	595
sh061	SRR10520733	48349772	99.81	137.939	sh01	Thick	1	5	999
sh063	SRR10520732	57675432	99.79	162.207	sh01	Thick	1	7	1402
sh065	SRR10520730	60114532	99.75	174.475	sh01	Thick	1	9	1761
sh070	SRR10520729	47715794	99.78	137.19	sh01	Thick	2	5	957
sh072	SRR10520728	57769316	99.76	164.295	sh01	Thick	2	7	1319
sh074	SRR10520727	48552300	99.76	140.492	sh01	Thick	2	9	1752
sh075	SRR10520726	50529980	99.65	145.541	sh01	Thick	3	1	194
sh079	SRR10520725	47733528	99.73	134.603	sh01	Thick	3	5	966
sh081	SRR10520724	62336724	99.8	181.762	sh01	Thick	3	7	1359
sh083	SRR10520723	36708540	99.8	103.662	sh01	Thick	3	9	1810
sh086	SRR10520722	56323670	99.51	155.927	sh02	Thick	1	2	394
sh087	SRR10520721	57945930	99.13	163.167	sh02	Thick	1	3	575
sh089	SRR10520808	49750856	99.75	139.721	sh02	Thick	1	5	978
sh090	SRR10520688	66031508	99.71	183.393	sh02	Thick	1	7	1362
sh091_5	SRR10520687	54627636	99.76	145.036	sh02	Thick	1	10	1911
sh091	SRR10520686	49565394	99.8	160.78	sh02	Thick	1	9	1724
sh092	SRR10520685	39407682	98.65	109.776	sh02	Thick	2	1	192
sh093	SRR10520684	56514566	99.6	156.942	sh02	Thick	2	2	392
sh094	SRR10520683	45931766	99.62	126.554	sh02	Thick	2	3	593
sh096	SRR10520682	41324926	97.15	106.318	sh02	Thick	2	5	980
sh098	SRR10520681	39560204	99.73	112.793	sh02	Thick	2	7	1381
sh100	SRR10520680	46042244	99.73	123.291	sh02	Thick	2	9	1803
sh103	SRR10520678	59216054	99.76	166.894	sh02	Thick	3	2	388
sh104	SRR10520677	61269644	99.78	169.906	sh02	Thick	3	3	572
sh106	SRR10520676	56822156	99.7	156.619	sh02	Thick	3	5	962
sh108	SRR10520675	40272882	99.55	107.891	sh02	Thick	3	7	1372
sh110	SRR10520674	42344926	99.59	113.972	sh02	Thick	3	9	1714
sh111	SRR10520673	44245632	99.78	123.988	sh02	Thick	3	10	1911
sh113	SRR10520672	46552864	99.45	134.696	sh03	Thick	1	1	193
sh114	SRR10520671	31372212	99.72	91.5406	sh03	Thick	1	2	401
sh115	SRR10520670	51707990	99.74	143.877	sh03	Thick	1	3	602
sh117	SRR10520669	60823220	99.61	175.651	sh03	Thick	1	5	974
sh119	SRR10520667	54557368	99.66	147.607	sh03	Thick	1	7	1377
sh121	SRR10520666	55166554	99.77	159.311	sh03	Thick	1	9	1761
sh123	SRR10520665	45663140	99.76	131.716	sh03	Thick	1	11	2167
sh126	SRR10520664	67356468	98.47	174.293	sh03	Thick	2	2	399
sh127	SRR10520663	46853906	99.77	135.933	sh03	Thick	2	3	601
sh129	SRR10520662	44068858	99.79	126.088	sh03	Thick	2	5	1005
sh131	SRR10520661	43966046	99.82	125.688	sh03	Thick	2	7	1416
sh133	SRR10520660	52946858	99.81	153.797	sh03	Thick	2	9	1799
sh134	SRR10520659	51925756	98.86	149.746	sh03	Thick	2	10	1989
sh137	SRR10520658	48136350	99.79	138.103	sh03	Thick	3	2	395
sh138	SRR10520720	50630184	99.83	153.283	sh03	Thick	3	3	609
sh140	SRR10520719	40332594	99.75	117.887	sh03	Thick	3	5	998
sh142	SRR10520718	48162546	99.73	138.505	sh03	Thick	3	7	1373
sh144	SRR10520717	29213404	99.8	82.8703	sh03	Thick	3	9	1756
sh145	SRR10520716	49641252	99.81	146.02	sh03	Thick	3	10	1954
sh148	SRR10520715	57162012	99.57	152.544	sh04	Thick	1	2	400
sh149	SRR10520714	56945482	99.56	158.589	sh04	Thick	1	3	602
sh151	SRR10520713	52359984	99.56	143.736	sh04	Thick	1	5	1004
sh153	SRR10520712	34990234	99.57	96.2419	sh04	Thick	1	7	1417
sh155	SRR10520711	45145350	99.51	122.966	sh04	Thick	1	9	1803
sh157	SRR10520709	55836784	99.6	153.22	sh04	Thick	1	11	2210
sh158	SRR10520708	42411154	99.57	118.354	sh04	Thick	1	12	2424
sh161	SRR10520707	50516890	99.57	136.781	sh04	Thick	2	2	394
sh162	SRR10520706	42613552	99.53	115.656	sh04	Thick	2	3	552
sh166	SRR10520705	66442746	99.49	183.358	sh04	Thick	2	7	1342
sh168	SRR10520704	52102764	99.54	138.559	sh04	Thick	2	9	1709
sh170	SRR10520703	54811414	99.5	151.704	sh04	Thick	2	11	2071
sh173	SRR10520702	43355784	99.57	117.285	sh04	Thick	3	2	347
sh174	SRR10520701	48189206	99.06	126.047	sh04	Thick	3	3	548
sh176	SRR10520700	59774794	99.56	163.202	sh04	Thick	3	5	930
sh178	SRR10520698	37128006	99.56	103.157	sh04	Thick	3	7	1306
sh180	SRR10520697	38638640	98.44	104.94	sh04	Thick	3	9	1682
sh182	SRR10520696	46423760	99.44	124.875	sh04	Thick	3	11	2018
sh183	SRR10520695	38683624	99.44	102.824	sh04	Thick	3	12	2227
sh184	SRR10520694	49745200	99.8	142.933	sh01	Narrow	2	5	829
